# Supplementary material for: Pharmacophore-Based Discovery of Viral RNA Conformational Modulators
Source: Pharmaceuticals (Basel). 2022 Jun 14;15(6):748. doi: 10.3390/ph15060748 (PMC9229403; doi:10.3390/ph15060748)
Supplement: Supplementary file 1 [file pharmaceuticals-15-00748-s001.zip]

Archive with 1 entries (1 files):
- pharmaceuticals-1746447-supplementary.pdf
